# Supplementary material for: Culturing and Scaling up Stem Cells of Dental Pulp Origin Using Microcarriers
Source: Polymers (Basel). 2021 Nov 15;13(22):3951. doi: 10.3390/polym13223951 (PMC8622966; doi:10.3390/polym13223951)
Supplement: Supplementary file 1 [file polymers-13-03951-s001.zip]

Archive with 3 entries (3 files):
- video/CD1_2photon_VybrantDID .avi
- video/CP2_2photon_VybrantDID_.avi
- video/Thumbs.db
